# Supplementary material for: Studying the Impact of Different Field Environmental Conditions on Seed Quality of Quinoa: The Case of Three Different Years Changing Seed Nutritional Traits in Southern Europe
Source: Front Plant Sci. 2021 May 12;12:649132. doi: 10.3389/fpls.2021.649132 (PMC8149766; doi:10.3389/fpls.2021.649132)
Supplement: Supplementary file 2 [file Data_Sheet_2.xlsx]

## Sheet: Hoja1
			TFC	TPC	FRAP	Saponin content	Yield	Seed weight	Seed viability	Total protein content	Aspartic acid content	Glutamic acid content	Serine content	Histidine content	Glycine content	Threonine content	Arginine content	Alanine content	Proline content	Tyrosine content	Valine content	Methionine content	Cysteine content	Isoleucine content	Tryptophan content	Leucine content	Phenylalanine content	Lysine content	Germination rate (7das)	P content	K content	Ca content	Mg content	Na content	Fe content	Cu content	Mn content	Zn content	L*	a*	b*	C*	h°	ΔE
Replicate	Year	Cultivar	mg QE/g seed	mg GAE/g seed	umol Fe2+/g seed	g/100 g seed	t/ha	g	%	% seed weight	mg/g seed weight	mg/g seed weight	mg/g seed weight	mg/g seed weight	mg/g seed weight	mg/g seed weight	mg/g seed weight	mg/g seed weight	mg/g seed weight	mg/g seed weight	mg/g seed weight	mg/g seed weight	mg/g seed weight	mg/g seed weight	mg/g seed weight	mg/g seed weight	mg/g seed weight	mg/g seed weight		% of seed weight	% of seed weight	% of seed weight	% of seed weight	ppm	ppm	ppm	ppm	ppm
1	2017	Titicaca	0.14022	3.84571	18.185	1.65	3.06	2.55	0.77	14.25	10.86	19.21	5.74	4.14	7.34	4.77	10.6	5.84	6.46	3.68	5.66	1.07	1.62	5.14	0.84	8.45	5.33	7.2	0.72	0.37	1.51	0.18	0.21	39.2	74.4	5.04	34.7	21.8	55.37	5.29	24.71	25.27	77.91	0
1	2017	Vikinga	0.07221	2.68857	13.252	0.8	3.1	2.19	0.58	15.875	12.34	22.46	6.6	4.65	8.29	5.36	12.98	6.71	7.73	4.68	6.52	2.19	2.09	5.94	0.82	9.63	6.1	8.34	0.65	0.43	1.26	0.15	0.23	38	94.8	7.24	36.8	24.7	60.86	5.01	21.5	22.08	76.88	6.37
1	2017	Regalona	0.05799	3.23143	9.652		2.39	2.48	0.77	14.9375	12.8	22.15	6.64	4.57	8.75	5.5	12.67	6.77	8	4.63	6.81	2.46	1.76	6.15	0.77	9.78	6.2	8.38	0.86	0.45	1.48	0.16	0.23	42.1	84.9	8.27	34.6	21.8	63.03	3.89	21.15	21.5	79.59	8.56
1	2017	Puno		2.94571	12.768		3.25	1.99	0.56	13.8125	11.54	20.91	6.38	4.33	7.76	5.05	11.9	6.05	6.43	4.24	5.69	1.41	1.93	5.21	0.75	8.9	5.54	7.52	0.82	0.31	1.21	0.14	0.2	41.6	77.2	6.71	29.7	18.6	57.43	3.92	19.12	19.52	78.42	6.11
1	2017	Q3	0.08921	4.27429	14.402		2.12	2.63	0.56	15.6875	12.47	22.85	7.34	4.45	8.18	5.6	12.06	6.82	5.66	4.21	6.01	1.51	2.13	5.48	0.79	9.56	5.92	8.24	0.84	0.43	1.27	0.15	0.21	37.2	86.2	9.76	44.6	24.5	53.27	5.99	20.14	21.02	73.43	5.08
1	2017	Q5	0.08117	3.06	11.852		3.21	3.44	0.74	14.875	11.2	20.01	6.39	3.95	7.72	5.22	11.33	6.07	2.32	4.01	5.33	1.15	1.99	4.77	0.91	8.45	5.54	8.04	0.92	0.42	1.28	0.12	0.2	58.1	75.6	12.74	38.3	20.8	55.47	6.97	29.01	29.84	76.5	4.62
1	2018	Titicaca	0.06603	2.63143	11.852	1.54	0.79	3.08	0.07	19.125	14.08	24.59	7.69	4.85	9.26	6.05	14.3	7.24	8.64	4.95	7.04	1.33	1.39	6.5	0.72	10.57	6.68	9.2	0.66	0.45	1.09	0.18	0.24	45.7	90.8	7.04	35.8	35.3	51.55	6.65	20.37	21.43	71.92	5.94
1	2018	Vikinga	0.06139	2.36	10.752	1.03	0.42	2.49	0.03	18.625	14.65	24.46	7.58	5	9.06	5.96	13.2	7.5	5.57	5.86	7.26	1.61	1.68	6.56	0.71	11.15	6.81	9.08	0.7	0.41	0.93	0.24	0.24	36.8	100	8.76	61.3	46.2	60.38	5.95	23.56	24.3	75.82	5.18
1	2018	Regalona	0.03913	1.76	7.535		0.7	2.65	0.01	15.875	11.88	21.48	6.79	4.14	8.35	5.32	12.3	6.21	8.3	4.36	6.16	0.95	1.59	5.61	0.61	9.24	5.79	8.17	0.74	0.46	1	0.14	0.23	30.2	76.1	7.9	34.5	44.8	62.19	5.13	23.05	23.61	77.45	7.02
1	2018	Puno	0.05645	1.47429	8.335		2.29	2.08	0.02	17.125	12.27	22.14	6.93	4.61	8.35	5.43	13	6.39	7.7	4.39	6.21	1.25	1.53	5.7	0.58	9.51	6.01	8.32	0.44	0.38	0.98	0.22	0.22	49.4	110.5	14.37	27.8	39.6	61.98	5.47	23.63	24.25	76.97	6.7
1	2018	Q3	0.05181	2.74571	8.402		2.1	3.06	0	17.5	12.19	21.06	7.17	4.02	8.29	5.58	11.88	6.59	4.48	4.69	6.27	2.74	2.27	5.69	0.59	9.68	6.06	8.32	0	0.4	0.94	0.16	0.23	31	91.7	10.11	71.6	42.6	51.75	5.21	18.93	19.63	74.61	6.82
1	2018	Q5	0.05645	2.41714	9.735		0.83	3.13	0.04	16.875	13.39	22.88	7.55	4.57	8.99	5.85	13.27	6.89	5.47	4.82	6.46	2.32	1.74	5.86	0.55	10.11	6.47	9.03	0.48	0.34	0.98	0.14	0.21	42.6	93.9	7.23	44.8	32.4	52.71	7.05	23.5	24.54	73.29	3.41
1	2019	Titicaca	0.11085	3.40286	15.918	2.75	2.36	2.41	0.48	16	11.15	20.76	6.15	3.47	8.25	5.06	10.16	5.51	5.77	4.09	5.85	0.41	0.8	4.73	0.72	8.74	5.93	6.66	0.82	0.32	1.52	0.29	0.22	60.4	119.3	6.04	31.7	18.1	54.59	6.09	23.96	24.72	75.75	1.35
1	2019	Vikinga	0.05768	1.98857	8.885	2.01	0.25	1.49	0.02	18.375	13.41	24.79	7.76	2.88	8.71	4.36	13.5	6.76	1.39	3.18	6.27	2.55	1.04	3.86	0.71	6.88	4.63	8.84	0.48	0.33	1.25	0.23	0.25	45.5	96.7	8.13	32.5	21.1	54.65	5.09	18.88	19.56	74.9	5.88
1	2019	Regalona	0.06139	2.03143	9.152		2.15	2.26	0.85	15.375	11.44	21.47	7.49	4.68	7.39	4.89	11.06	6.59	1.71	4.36	5.57	2.05	1.22	4.7	0.87	5.67	6.14	4.87	0.92	0.33	1.34	0.13	0.21	41.3	83.3	8.26	19.5	21.8	64.32	4.57	23.9	24.33	79.18	9.02
1	2019	Puno	0.09076	2.41714	11.485		1.85	1.84	0.9	14.25	11.48	21.1	6.44	4.11	7.31	4.96	11.96	5.59	2.57	3.87	5.36	1.51	1.05	4.94	0.58	8.06	5.43	7.8	0.78	0.33	1.38	0.28	0.25	76.1	88.5	7.44	33.1	21.5	62.95	4.72	23.1	23.58	78.44	7.77
1	2019	Q3	0.12167	3.13143	13.585		0.6	3	0.6	15.6875	11.99	21.85	6.52	3.44	7.36	4.95	11.15	6.06	0.9	3.76	5.66	0.46	1.19	4.78	0.83	9.06	5.36	7.49	0.94	0.35	1.13	0.14	0.23	33.6	88.9	9.71	29.9	26.1	58.94	4.89	21.58	22.13	77.24	4.76
1	2019	Q5	0.0889	3.54571	12.202		1.54	2.52	0.88	16.9375	11.18	19.53	6.31	3.21	8.14	4.67	10.63	5.84	5.05	4.1	5.89	0.53	1.62	5.35	1.08	8.2	5.34	8.44	0.9	0.32	1.19	0.21	0.22	77.2	94.1	11.03	39.7	19.1	53.86	6.77	23.66	24.61	74.03	2.36
2	2017	Titicaca	0.1192	4.41714	16.852	2.13		2.75	0.62	14.6875	11.93	21.47	6.56	4.45	7.97	5.33	12.2	6.37	6.61	4.45	6.22	2.72	1.79	5.67	0.84	9.22	5.86	7.98	0.84	0.38	1.51	0.24	0.22	51.9	70.1	5.83	36.8	29.7	55.58	5.97	24.12	24.85	76.09	0.92
2	2017	Vikinga	0.05954	3.91714	11.135	0.58		3.02	0.88	17.1875	13.66	24.86	7.35	5.21	9.29	5.97	14.31	7.47	7.43	4.97	7.34	1.02	1.8	6.83	0.82	10.5	6.68	9.19	0.76	0.45	1.23	0.19	0.23	66	94.6	12.34	38.4	34.3	58.59	4.99	20.02	20.63	76.02	5.7
2	2017	Regalona	0.05583	2.77429	9.818			2.64	0.71	15.0625	12.18	21.44	6.71	4.36	8.26	5.31	11.92	6.38	5.81	4.31	6.24	1.35	1.58	5.77	0.77	9.23	5.78	7.92	0.74	0.46	1.49	0.2	0.23	53.3	81.5	8.9	38	29	59.64	4.4	20.75	21.21	78.02	5.89
2	2017	Puno	0.07777	3.54571	11.318			2.33	0.61	14.5	11.16	20.25	6.16	4.15	7.52	4.91	11.51	5.83	5.05	4.12	5.59	2.2	2.06	5.12	0.75	8.65	5.46	7.39	0.82	0.32	1.18	0.18	0.21	46.3	76.4	10.28	32.3	29.4	64.83	3	20.71	20.93	81.77	10.52
2	2017	Q3	0.08458	5.11714	13.902			3.02	0.53	16.5	12.08	21.94	6.97	4.19	8.03	5.39	11.62	6.53	3.4	4.07	5.86	1.07	2.1	5.34	0.79	9.16	5.74	8	0.82	0.43	1.27	0.21	0.23	44.9	82.9	13.82	47.6	33.8	57.21	4.57	20.32	20.82	77.32	4.81
2	2017	Q5	0.08365	3.47429	12.252			3.6	0.8	14.375	10.32	18.25	6.03	3.58	7.16	4.84	10.28	5.57	2	3.79	4.97	1.57	1.95	4.44	0.91	9.22	5.09	7.38	0.88	0.42	1.29	0.17	0.2	57.4	79.9	15.54	41.1	27.7	55.81	6.03	27.36	28.01	77.57	2.79
2	2018	Titicaca	0.05768	2.37429	12.252	1.6		2.89	0.02	17.8125	15.22	26.71	7.95	5.35	10.08	6.37	15.49	7.84	8.74	5.15	7.96	1.15	1.11	7.33	0.72	11.37	7.21	9.9	0.46	0.45	1.08	0.2	0.24	44.4	85.6	9.07	38	40.4	51.87	6.59	19.79	20.86	71.59	6.18
2	2018	Vikinga	0.05119	2.21714	11.368	0.92		2.36	0.04	17.6875	14.65	24.91	8.42	5.2	10.07	6.06	16.42	7.73	6.67	5	6.71	1.66	1.61	6.92	0.82	9.79	6.2	9.87	0.4	0.47	0.96	0.27	0.27	58.2	99.6	14.15	65.7	49.8	58.48	5.95	21.11	21.93	74.27	4.8
2	2018	Regalona	0.04346	0.93143	6.852			3.13	0.02	16.5	13.33	24.62	7.33	4.77	9.44	5.91	14.36	7.09	8.45	4.72	7.29	2.2	1.4	6.66	0.61	10.38	6.59	9.26	0.6	0.47	0.98	0.17	0.23	50.8	72.2	14.25	38.1	39.4	61.47	5.56	23.64	24.28	76.76	6.2
2	2018	Puno	0.05552	0.74571	8.035			2.88	0	18	11.69	21.29	6.26	4.48	8.1	5.1	12.92	6.12	6.13	4.52	6.36	2.86	1.47	5.79	0.58	9.06	5.77	8.01	0.24	0.41	1.04	0.25	0.25	54.6	77	11.59	32.7	38.5	59.1	5.7	22.89	23.59	76.01	4.17
2	2018	Q3	0.04408	2.66	7.885			3.34	0	18.3125	11.85	20.66	6.98	4.09	8.01	5.44	11.78	6.44	7.77	4.44	6.2	2.62	1.95	5.63	0.59	9.31	5.86	8.09	0.02	0.46	1.05	0.28	0.26	54.8	84	15.48	71.4	39.9	50.01	5.3	17.85	18.62	73.46	8.71
2	2018	Q5	0.06139	2.63143	11.235			3.45	0.02	17.125	13.79	23	7.55	4.69	9.15	5.91	13.32	7.04	6.54	4.75	6.5	1.07	1.41	5.89	0.55	10.09	6.37	9.07	0.46	0.35	1.03	0.19	0.24	61	89.8	9.12	48.2	38.3	54.31	6.71	23.55	24.49	74.1	2.12
2	2019	Titicaca	0.10436	3.73143	15.985	1.96	2.5	2.86	0.51	16.0625	10.81	21.94	6.04	2.65	7.28	4.48	10.57	5.14	2.47	3.85	3.77	1.31	1.02	4.17	0.55	8.75	5.53	7.41	0.62	0.37	1.48	0.28	0.24	59.9	95.3	8.44	41.3	21.9	48.21	7.06	20.23	21.43	70.76	8.63
2	2019	Vikinga	0.06572	2.30286	11.185	2.07	0.25	1.9	0	17.125	12.98	18.3	5.8	4.8	8.62	5.6	9.86	6.58	1.95	4.3	4.54	2.17	1.87	5.78	0.71	10.04	4.33	6.03	0.32	0.32	1.29	0.31	0.28	54.2	152.1	8.6	38.7	21.5	57.34	5.47	21.15	21.85	75.5	4.07
2	2019	Regalona	0.08921	1.70286	9.935		2.71	1.95	0.83	17.3125	9.5	22.3	6.3	3.42	6.48	5.47	9.44	5.66	4.74	3.89	4.46	0.55	1.33	5.44	0.82	8.46	5.37	7.16	0.98	0.38	1.49	0.2	0.23	38.4	82.2	10.05	23.8	22.8	64.46	5.13	25.07	25.59	78.44	9.1
2	2019	Puno	0.06819	1.21714	11.168		2.72	1.7	0.8	16	10.64	20.99	5.85	3.41	6.8	4.73	10.98	5.5	1.91	3.18	5.19	0.58	1.62	4.7	0.65	8.1	5.16	6.48	0.76	0.33	1.29	0.22	0.23	41.5	83.1	7.48	24.1	19.9	64.11	3.81	21.5	21.84	79.94	9.43
2	2019	Q3					1.54	3.08	0.91	17.1875	12.2	21.73	6.41	4.18	7.03	5.17	11.98	5.95	3.97	4.25	5.51	0.42	1.29	5.22	0.42	8.76	5.64	8.04	0.88	0.33	1.19	0.12	0.21	37	77.5	8.61	28.4	25	53.72	5.36	22.05	22.69	76.34	3.13
2	2019	Q5	0.09941	2.90286	14.135		2.83	2.53	0.87	16.3125	11.04	20.28	6.98	4.29	7.48	4.98	11.35	6.04	3.27	3.98	5.65	0.71	1.3	4.48	0.42	8.51	5.54	7.5	0.9	0.33	1.2	0.27	0.22	69.6	90.2	12.03	41.2	18.9	52.62	6.74	23.56	24.5	74.03	3.31
3	2017	Titicaca	0.08241	3.80286	12.585	1.6		2.79	0.65	15.125	12.72	23.41	7.2	4.75	8.48	5.65	12.7	6.8	8.79	4.53	6.58	1.34	1.93	6.12	0.84	9.81	6.21	8.37	0.66	0.34	1.31	0.16	0.2	26.9	84.4	7.85	32.4	27.5	58.03	5.15	23.82	24.37	77.81	2.81
3	2017	Vikinga	0.05335	3.71714	12.185			2.88	0.81	16.9375	13.05	23.6	7	4.86	8.69	5.67	13.74	7.08	6.21	4.85	6.91	2.76	1.94	6.32	0.82	10.04	6.4	8.76	0.72	0.43	1.24	0.17	0.25	50	102.4	10.24	41	34.2	59.99	4.69	20.41	20.94	77.05	6.34
3	2017	Regalona	0.06046	2.68857	9.618			2.7	0.63	16	11.61	20.59	6.23	4.14	7.18	5.02	11.72	6.32	7.69	4.21	6.26	1.98	1.49	5.82	0.77	9.15	5.68	7.57	0.82	0.44	1.41	0.2	0.25	45	103.8	9.88	35.8	28.4	61.52	4.56	22.68	23.13	78.63	6.52
3	2017	Puno	0.07406	3.47429	10.385			2.19	0.76	14.25	11.05	19.91	6.16	4.13	7.34	4.87	11.26	5.87	7.21	4.04	5.54	2.46	1.9	5.09	0.75	8.51	5.35	7.14	0.8	0.29	1.17	0.13	0.22	48.4	83.8	9.49	31.6	26.9	61.33	3.77	21.33	21.66	79.98	7.02
3	2017	Q3	0.0719	3.41714	12.935			2.4	0.8	16.375	12.14	22.07	7.06	4.23	8.14	5.5	12.09	6.63	2.96	4.41	5.93	1.71	2.18	5.37	0.79	9.3	5.8	8.12	0.76	0.42	1.33	0.17	0.25	55.8	102.7	12	49.3	34.7	56.4	5.15	20.69	21.32	76.02	4.15
3	2017	Q5	0.07839	3.07429	11.435			3.22	0.88	14.0625	10.38	18.4	6.24	3.66	7.12	4.86	9.89	5.66	5.25	3.69	4.99	1.08	1.81	4.48	0.91	9.81	5.09	7.34	0.88	0.43	1.26	0.22	0.22	62.2	64	10.32	41.3	27.9	56.82	5.71	25.92	26.55	77.58	1.93
3	2018	Titicaca	0.05304	2.35	11.435	1.84		3.14	0.03	19	14.81	26.3	7.07	5.24	10.09	6.08	15.76	7.76	5.66	5.23	8.09	3.04	1.47	7.37	0.72	11.38	7.25	9.95	0.42	0.46	0.98	0.18	0.22	51.5	109.5	10.11	38.7	42.1	53.36	7.3	22.09	23.26	71.71	3.87
3	2018	Vikinga	0.05274	0.89	8.385	1.22		2.92	0.09	18.125	13.79	28.04	7.6	5.48	10.01	6.16	16.29	6.8	8.51	4.58	7.7	1.42	1.84	7.26	0.82	11.27	7.16	10.01	0.44	0.45	0.89	0.24	0.24	48.6	109.3	11.21	63.1	46.2	59.94	5.87	22.85	23.6	75.59	4.97
3	2018	Regalona	0.0447	1.07	7.585			2.94	0.08	16.625	12.82	23.57	6.92	4.7	9.13	5.65	13.8	6.8	8.1	4.65	7.06	1.37	1.49	6.48	0.61	10.01	6.32	8.88	0.52	0.44	0.96	0.23	0.26	51.1	85.6	12.22	36.7	37.9	62.69	5.06	22.9	23.46	77.55	7.54
3	2018	Puno	0.05552	2.47	8.518			2.53	0	17.125	12.03	22	6.5	4.4	8.35	5.26	13.3	6.3	5.04	4.7	6.42	2.83	1.82	5.86	0.58	9.38	6	8.31	0.3	0.37	0.98	0.21	0.24	40.7	86.6	11.63	31	34.9	63.11	4.78	22.67	23.16	78.1	8.02
3	2018	Q3	0.0379	1.53	7.685			2.65	0	17.875	11.93	20.46	6.79	3.99	8.12	5.39	11.52	6.43	6.4	4.56	6.34	1.91	1.95	5.77	0.59	9.4	5.95	8.14	0	0.42	1	0.23	0.26	55.2	99	17.22	73.2	40.9	50.35	5.13	18.28	18.98	74.33	8.16
3	2018	Q5	0.06077	2.13	10.335			2.7	0.09	18.3125	13.54	22.72	7.64	4.5	8.94	5.81	12.73	6.9	9.51	4.47	6.33	1	1.19	5.7	0.55	9.91	6.23	8.84	0.32	0.32	0.87	0.15	0.2	36.6	103.3	10.96	47	36	50.44	7.17	21.79	22.94	71.79	6.03
3	2019	Titicaca	0.10127	3.97	14.468	2.24	3.3	2.7	0.6	17.9375	10.35	18.59	6.97	4.53	6.91	5.47	10.75	6.44	1.28	3.07	6.34	0.43	0.74	5.76	0.9	6.62	4.82	8.46	0.5	0.37	1.29	0.2	0.23	55.3	86.5	7.15	32.5	21.5	48.07	7.08	20.9	22.06	71.28	8.43
3	2019	Vikinga	0.06108	2.77429	9.802		0.21	2.39	0	16.9375	9.82	15.7	7.3	4.81	6.4	3.26	9.2	5.12	6.05	2.74	6.4	0.42	1.65	2.11	0.61	9.89	6.21	8.59	0.4	0.31									54.09	5.31	18.86	19.59	74.28	5.99
3	2019	Regalona	0.05459	2.98857	8.685		1.28	2.35	0.72	14.3125	12.33	14.94	5.62	2.42	8.2	3.51	12.82	4.9	1.14	3.45	6.26	0.38	1.47	3.66	0.33	9.44	4.4	8.34	0.86	0.38	1.37	0.15	0.21	38.8	68.3	8.43	24.4	21.9	65.11	4.27	23.3	23.68	79.61	9.89
3	2019	Puno	0.04377	1.45	8.552		2.17	1.77	0.72	16.875	10.96	18.6	5.89	3.23	6.95	4.26	10.53	5.06	4.86	3.33	4.35	0.4	1.39	4.65	1.16	8.07	5.21	6.32	0.88	0.34	1.23	0.21	0.22	64.2	75.2	10.13	30.4	25.3	62.31	4.49	23.01	23.44	78.95	7.19
3	2019	Q3	0.10529	3.10286	12.718		1.98	2.88	0.72	17.125	11.59	20.23	6.82	3.63	7.69	4.99	10.95	6.15	4.35	3.36	6.01	0.96	1.2	5.1	0.37	8.48	5.26	7.59	0.94	0.35	1.2	0.13	0.21	35.9	84.6	8.54	29	28.2	57.79	5.8	22.62	23.35	75.61	3.24
3	2019	Q5	0.09292	2.61714	13.768		2.71	2.85	0.77	17.5625	11.43	19.06	5.97	3.58	7.2	4.83	10.74	6.16	2.02	3.84	5.67	0.84	1.24	4.98	1.16	8.49	5.24	7.6	0.9	0.36	1.4	0.16	0.23	44.8	98.6	14.67	37.5	27.7	55.92	6.14	24.55	25.31	75.95	1.02
